# Supplementary material for: A conserved human CD4+ T cell subset recognizing the mycobacterial adjuvant trehalose monomycolate
Source: J Clin Invest. 2024 Dec 24;135(6):e185443. doi: 10.1172/JCI185443 (PMC11910211; doi:10.1172/JCI185443)
Supplement: Supporting data values [file jci-135-185443-s256.xlsx]

## Sheet: Fig.1C
	GFP+CD69+ cells (%)
Sample_name	None	Mtb lipids
Y-151	1.83	2.53
Y-114	1.15	3.85
Y-92	1.42	2.18
Y-87	0.57	0.63
Y-83	2.53	2.49
Y-66	0.84	0.82
Y-62	3.82	3.94
Y-56	0.33	0.54
Y-50	0.63	18.5
Y-36	0.82	1.23
Y-28	0.42	0.5
Y-22	1.18	0.71
Y-18	3.25	1.81
Y-16	0.24	0.2
Y-13	0.56	0.55
Y-10	2.84	1.76
Y-5	0.59	0.62
Y-0	0.62	0.92
X-700	2.17	2.24
X-605	1.12	1.15
X-309	2.06	2.06
X-291	5.47	7.22
X-84	1.13	1.3
X-34	1.49	1.64
X-23	1.74	1.3
V-1176	1.09	0.85
V-1030	1.39	0.55
V-835	1.33	0.9
V-648	1.25	1.58
V-606	0.7	0.55
V-597	1.1	0.97
V-573	0.57	0.41
V-569	1.15	0.58
V-153	2.23	3.46
V-3	0.92	0.53
V-2	2.88	2.45
V-1	1.18	0.61
U-221	2.13	2.68
U-104	1.19	1.34
U-86	3.23	3.56
U-59	1.91	2.23
U-53	1.1	1.14
U-15	1.15	1.31
U-2	9.62	9.78

## Sheet: Fig.2A
	GFP+CD69+ cells (%)
None	0.52
Fr1	0.72
Fr2	0.58
Fr3	1.09
Fr4	1.19
Fr5	1.99
Fr6	2.06
Fr7	1.79
Fr8	13.2
Fr9	28.1
Fr10	41.2
Fr11	45.8
Fr12	29.5
Fr13	25.8
Fr14	6.46
Fr15	0.48
Fr16	0.49

## Sheet: Fig.2B
	GFP+CD69+ cells (%)
None	1.87	2.21
Fr1	30.7	26.4
Fr2	69.7	72.1
Fr3	15.6	15.5
Fr4	6.92	9.46
Fr5	2.44	2.87
Fr6	2.36	2.22
Fr7	3.19	2.73
Fr8	2.76	2.7
Fr9	2.33	2.5
Fr10	2.35	2.13
Fr11	2.13	2.1
Fr12	1.09	1.85
Fr13	2.51	2.49
Fr14	2.42	2.32
Fr15	2.17	2.51
Fr16	2.24	1.97

## Sheet: Fig.2E
	GFP+CD69+ cells (%)
None	1.48	1.8	1.49
Mtb Rv	23.1	28.7	26.5
BCG	29.3	26.1	27.7

## Sheet: Fig.2F
	GFP+CD69+ cells (%)
None	0.19	0.22	0.12
TMM_0.1 nmol	24.5	22.1	21.1
TMM_0.3 nmol	28.1	29.9	27.1
TDM_0.1 nmol	0.91	0.78	0.96
TDM_0.3 nmol	1.88	2.11	1.96
GMM_0.1 nmol	0.31	0.25	0.14
GMM_0.3 nmol	0.28	0.3	0.2

## Sheet: Fig.3A
	GFP+CD69+ cells (%)
No antigen	0.9	0.76	0.62
No Ab	30.3	32.5	28.7
anti-CD1a	37.2	36.1	35.4
anti-CD1b	1.49	1.49	1.82
anti-CD1c	35.8	33.8	32.7
anti-CD1d	35.5	35.1	34.7
Ctrl IgG1	39.8	35.8	33.5
Ctrl IgG2b	34.2	34.5	32.1

## Sheet: Fig.3B
sample	stim	GFP+CD69+ cells (%)
Mock	None	0.76	0.97	0.73
CD1a	None	0.71	0.66	0.66
CD1b	None	0.51	0.4	0.68
CD1c	None	0.81	0.6	0.46
CD1d	None	0.8	0.64	0.71
Mock	TMM	0.58	0.67	0.8
CD1a	TMM	0.79	0.53	0.61
CD1b	TMM	18.3	17.3	14
CD1c	TMM	0.85	0.55	0.54
CD1d	TMM	0.7	0.66	0.63

## Sheet: Fig.3C
	GFP+CD69+ cells (%)
No antigen	0.11	0.082	0.097
M. tb TMM	20.9	19.3	20.6
M. intracellulare TMM	27	24.9	20.1
M. bovis TMM	16.7	13.7	14.5
M. smegmatis TMM	41.8	36.2	34.1
R. equi TMM	52.6	54.4	42.4
R. sp4306 TMM	43.4	39.3	29.5
R. ruber GMM	0.23	0.15	0.3
R. ruber MMM	0.13	0.21	0.078
M. bovis GroMM	0.074	0.038	0.11
M. tb MA	0.15	0.13	0.031

## Sheet: Fig.3D
	GFP+CD69+ cells (%)
No antigen	0.42	0.27	0.21
TMM	32.1	33.9	29.3
TMM (ΔOH)	2.94	2.59	1.89
TMM (Δbranch, ΔOH)	0.32	0.2	0.24

## Sheet: Fig.4A
sample	conc(μg/well)	GFP+CD69+ cells (%)
WT	0	0.454545	0.454545	0.539773
	0.03	3.79261	6.36364	6.06534
	0.1	34.9432	36.6477	34.9432
	0.3	73.8636	81.392	78.6932
	1	92.7557	94.0341	92.4716
A107/108	0	0.307406	0.447136	0.489054
	0.03	0.405217	0.41919	0.265487
	0.1	0.377271	0.335352	0.377271
	0.3	0.517	0.461109	0.726595
	1	0.363298	0.600838	0.405217
A113/114	0	0.414286	0.614286	0.485714
	0.03	0.4	0.4	0.571429
	0.1	0.485714	0.514286	0.514286
	0.3	0.471429	0.342857	0.442857
	1	0.685714	0.428571	0.514286
A107	0	0.293912	0.20154	0.73478
	0.03	0.39888	0.39888	0.755773
	0.1	2.03639	2.28831	2.05738
	0.3	14.2547	13.9398	14.3597
	1	35.0595	35.0595	31.0707
A108	0	0.858586	0.883838	0.479798
	0.03	3.23232	3.30808	4.94949
	0.1	31.8182	30.5556	32.5758
	0.3	78.7879	77.2727	76.5152
	1	92.6768	90.9091	87.8788
A113	0	0.335642	0.54342	0.495471
	0.03	0.559403	0.495471	0.43154
	0.1	1.39052	0.671284	1.15077
	0.3	12.227	11.5557	12.0831
	1	32.1257	31.1668	34.0437
A114	0	0.497041	0.301775	0.426036
	0.03	0.656805	0.266272	0.372781
	0.1	0.727811	0.461538	0.621302
	0.3	1.26036	1.10059	1.77515
	1	6.31953	5.16568	6.15976

[truncated: 11 more sheets: Fig.4B, Fig.5D, Fig.7D, Fig.7E, Fig.7F, Fig.7G, Fig.S3B, Fig.S4B, Fig.S5A, Fig.S5C, Fig.S5D]
